# Supplementary material for: Descriptions of two new species of Aelurillus Simon, 1884 (Araneae, Salticidae) from the Mediterranean, with the synonymization of A. steliosi Dobroruka, 2002
Source: Zookeys. 2015 Aug 10;(516):109–22. doi: 10.3897/zookeys.516.9439 (PMC4547372; doi:10.3897/zookeys.516.9439)
Supplement: XML Treatment for Aelurillus alboclypeus [file zookeys.516.9439-treatment1.xml]

<!DOCTYPE tp:taxon-treatment
  PUBLIC "-//TaxonX//DTD Taxonomic Treatment Publishing DTD v0 20100105//EN" "tax-treatment-NSO.dtd">
<tp:taxon-treatment xmlns:tp="http://www.plazi.org/taxpub"><tp:treatment-meta><kwd-group><label>Taxon classification</label><kwd><named-content content-type="kingdom">Animalia</named-content></kwd><kwd><named-content content-type="order">Araneae</named-content></kwd><kwd><named-content content-type="family">Salticidae</named-content></kwd></kwd-group><mixed-citation publication-type="journal"><person-group><name><surname>Azarkina</surname><given-names>Galina N.</given-names></name><name><surname>Komnenov</surname><given-names>Marjan</given-names></name></person-group><article-title>Descriptions of two new species of <italic><tp:taxon-name><tp:taxon-name-part taxon-name-part-type="genus">Aelurillus</tp:taxon-name-part></tp:taxon-name></italic> Simon, 1884 (<tp:taxon-name><tp:taxon-name-part taxon-name-part-type="order">Araneae</tp:taxon-name-part></tp:taxon-name>, <tp:taxon-name><tp:taxon-name-part taxon-name-part-type="family">Salticidae</tp:taxon-name-part></tp:taxon-name>) from the Mediterranean, with the synonymization of <italic><tp:taxon-name><tp:taxon-name-part taxon-name-part-type="genus">A.</tp:taxon-name-part> <tp:taxon-name-part taxon-name-part-type="species">steliosi</tp:taxon-name-part></tp:taxon-name></italic> Dobroruka, 2002</article-title><source>Zookeys</source><day>10</day><month>8</month><year>2015</year><volume>2015</volume><issue>516</issue><fpage>109</fpage><lpage>122</lpage><pub-id pub-id-type="doi">10.3897/zookeys.516.9439</pub-id></mixed-citation></tp:treatment-meta><tp:nomenclature><tp:taxon-name>
                        <tp:taxon-name-part taxon-name-part-type="genus">Aelurillus</tp:taxon-name-part>
                        <tp:taxon-name-part taxon-name-part-type="species">alboclypeus</tp:taxon-name-part>
                        <object-id xmlns:xlink="http://www.w3.org/1999/xlink" content-type="zoobank" xlink:type="simple">http://zoobank.org/F680F462-FC96-4652-AE0E-265C11C1B249</object-id>
                    </tp:taxon-name><tp:taxon-status xmlns:xlink="http://www.w3.org/1999/xlink" xlink:type="simple">sp. n.</tp:taxon-status><xref ref-type="fig" rid="F1">Figs 1</xref><xref ref-type="fig" rid="F2">, 2–13</xref><xref ref-type="fig" rid="F3">, 14–15</xref><tp:nomenclature-citation-list><tp:nomenclature-citation><tp:taxon-name><tp:taxon-name-part taxon-name-part-type="genus">Aelurillus</tp:taxon-name-part> <tp:taxon-name-part taxon-name-part-type="species">gershomi</tp:taxon-name-part></tp:taxon-name><comment>: <xref ref-type="bibr" rid="B9">Danişman et al. 2012</xref>: 215 (misidentification); <xref ref-type="bibr" rid="B8">Coşar et al. 2014</xref>: 84 (misidentification).</comment></tp:nomenclature-citation></tp:nomenclature-citation-list></tp:nomenclature><tp:treatment-sec sec-type="type material"><title>Type material.</title><p><bold>Holotype</bold>: ♂ (ISEA 000.287) TURKEY, Antalya Province, 18 km SSE of Elmali, Bey Mt. Range, 6 km WSW of Kızlarsivrisi Mt., 1800–2000 m a.s.l., <named-content xmlns:xlink="http://www.w3.org/1999/xlink" content-type="dwc:verbatimCoordinates" xlink:type="simple">36°35'N, 30°03'E</named-content>, 25 April 2009, coll. R.Yu. Dudko, I.I. Lyubechanskij, A.A. Stekolnikov. <bold>Paratypes</bold>: TURKEY: 1 ♂ (ISEA 000.286) Ankara Province, Bala District, Revnam Forests, 1392 m a.s.l., <named-content xmlns:xlink="http://www.w3.org/1999/xlink" content-type="dwc:verbatimCoordinates" xlink:type="simple">39°40'N, 32°54'E</named-content>, 29 May 2009, coll. Yu.M. Marusik; 1 ♂ 1 ♀ (ISEA 000.515) Çankırı Province, Ankara-Çankırı Highway, 689 m a.s.l., <named-content xmlns:xlink="http://www.w3.org/1999/xlink" content-type="dwc:verbatimCoordinates" xlink:type="simple">40°23'N, 33°34'E</named-content>, semidesert, 15 September 2010, coll. Yu.M. Marusik; 4 ♂ (ISEA 000.875) Adıyaman Province, Nemrut Mt., <named-content xmlns:xlink="http://www.w3.org/1999/xlink" content-type="dwc:verbatimCoordinates" xlink:type="simple">37°58'N, 38°44'E</named-content>, 14.05.1997 (V. Bryja); 1 ♂ (LM) Kayseri Province, Nigde, Demirkazık, <named-content xmlns:xlink="http://www.w3.org/1999/xlink" content-type="dwc:verbatimCoordinates" xlink:type="simple">37°51'N, 35°05'E</named-content>, 13 June 1993, coll. C. Felton; 1 ♂ (MNHN 12.840) Amasia [=Amasya], <named-content xmlns:xlink="http://www.w3.org/1999/xlink" content-type="dwc:verbatimCoordinates" xlink:type="simple">40°39'N, 35°49'E</named-content>, date unknown, coll. S.L.; 2 ♂ (NHM) Pass vor Alahan, Karaman ü. Mut [=Mersin Province, Alahan Monastery, nr Mut, <named-content xmlns:xlink="http://www.w3.org/1999/xlink" content-type="dwc:verbatimCoordinates" xlink:type="simple">36°47'N, 33°21'E</named-content>], 8 April 1977, coll. H. Nemenz.</p></tp:treatment-sec><tp:treatment-sec sec-type="Diagnosis"><title>Diagnosis.</title><p>This species is closely related to <italic><tp:taxon-name><tp:taxon-name-part taxon-name-part-type="genus">Aelurillus</tp:taxon-name-part> <tp:taxon-name-part taxon-name-part-type="species">v-insignitus</tp:taxon-name-part></tp:taxon-name></italic> and other species of <italic><tp:taxon-name><tp:taxon-name-part taxon-name-part-type="genus">Aelurillus</tp:taxon-name-part> <tp:taxon-name-part taxon-name-part-type="species">v-insignitus</tp:taxon-name-part></tp:taxon-name></italic>-group (sensu <xref ref-type="bibr" rid="B2">Azarkina 2006</xref>), but differs in the male body coloration, viz. <italic><tp:taxon-name><tp:taxon-name-part taxon-name-part-type="genus">Aelurillus</tp:taxon-name-part> <tp:taxon-name-part taxon-name-part-type="species">alboclypeus</tp:taxon-name-part></tp:taxon-name></italic> sp. n. has a black eye field (Fig. <xref ref-type="fig" rid="F2">2</xref>) and the abdomen with a few white spots. <italic><tp:taxon-name><tp:taxon-name-part taxon-name-part-type="genus">Aelurillus</tp:taxon-name-part> <tp:taxon-name-part taxon-name-part-type="species">v-insignitus</tp:taxon-name-part></tp:taxon-name></italic> has a V-shaped figure on the eye field and a broad light stripe on dorsum on the abdomen in both the black and grey forms (see <xref ref-type="bibr" rid="B28">Żabka 1997</xref>: figs 25, 38), <italic><tp:taxon-name><tp:taxon-name-part taxon-name-part-type="genus">Aelurillus</tp:taxon-name-part> <tp:taxon-name-part taxon-name-part-type="species">laniger</tp:taxon-name-part></tp:taxon-name></italic> Logunov &amp; Marusik, 2000 and <italic><tp:taxon-name><tp:taxon-name-part taxon-name-part-type="genus">Aelurillus</tp:taxon-name-part> <tp:taxon-name-part taxon-name-part-type="species">steinmetzi</tp:taxon-name-part></tp:taxon-name></italic> Metzner, 1999 has a modified V-shaped figure pattern on eye field (see <xref ref-type="bibr" rid="B21">Metzner 1999</xref>: fig. 41 a). The clypeus of <italic><tp:taxon-name><tp:taxon-name-part taxon-name-part-type="genus">Aelurillus</tp:taxon-name-part> <tp:taxon-name-part taxon-name-part-type="species">alboclypeus</tp:taxon-name-part></tp:taxon-name></italic> sp. n. is covered with short dense adpressed white hairs (Figs <xref ref-type="fig" rid="F2">5</xref>, <xref ref-type="fig" rid="F3">14</xref>) while <italic><tp:taxon-name><tp:taxon-name-part taxon-name-part-type="genus">Aelurillus</tp:taxon-name-part> <tp:taxon-name-part taxon-name-part-type="species">v-insignitus</tp:taxon-name-part></tp:taxon-name></italic> has sparse white hairs (Fig. <xref ref-type="fig" rid="F3">18</xref>). <italic><tp:taxon-name><tp:taxon-name-part taxon-name-part-type="genus">Aelurillus</tp:taxon-name-part> <tp:taxon-name-part taxon-name-part-type="species">guecki</tp:taxon-name-part></tp:taxon-name></italic> Metzner, 1999 and <italic><tp:taxon-name><tp:taxon-name-part taxon-name-part-type="genus">Aelurillus</tp:taxon-name-part> <tp:taxon-name-part taxon-name-part-type="species">laniger</tp:taxon-name-part></tp:taxon-name></italic> has long shaggy and short yellow-white hairs on clypeus respective and <italic><tp:taxon-name><tp:taxon-name-part taxon-name-part-type="genus">Aelurillus</tp:taxon-name-part> <tp:taxon-name-part taxon-name-part-type="species">steinmetzi</tp:taxon-name-part></tp:taxon-name></italic> has light red hairs. <italic><tp:taxon-name><tp:taxon-name-part taxon-name-part-type="genus">Aelurillus</tp:taxon-name-part> <tp:taxon-name-part taxon-name-part-type="species">alboclypeus</tp:taxon-name-part></tp:taxon-name></italic> sp. n. has dark brown metatarsi and tarsi of leg I and yellow femora, patellae and tibiae (Fig. <xref ref-type="fig" rid="F3">15</xref>) while <italic><tp:taxon-name><tp:taxon-name-part taxon-name-part-type="genus">Aelurillus</tp:taxon-name-part> <tp:taxon-name-part taxon-name-part-type="species">v-insignitus</tp:taxon-name-part></tp:taxon-name></italic> has yellow femora and brown to dark brown patellae, tibiae, metatarsi and tarsi (Fig. <xref ref-type="fig" rid="F3">19</xref>). <italic><tp:taxon-name><tp:taxon-name-part taxon-name-part-type="genus">Aelurillus</tp:taxon-name-part> <tp:taxon-name-part taxon-name-part-type="species">guecki</tp:taxon-name-part></tp:taxon-name></italic> has red-brown metatarsi and tarsi of leg I, all legs covered with dark brown hairs. <italic><tp:taxon-name><tp:taxon-name-part taxon-name-part-type="genus">Aelurillus</tp:taxon-name-part> <tp:taxon-name-part taxon-name-part-type="species">laniger</tp:taxon-name-part></tp:taxon-name></italic> has grey femora of leg I ventrally, femora of other legs are brown-grey ventrally. The TA of the embolic division has a small tooth-like process (Figs <xref ref-type="fig" rid="F2">7–10</xref>) which absent from both forms of <italic><tp:taxon-name><tp:taxon-name-part taxon-name-part-type="genus">Aelurillus</tp:taxon-name-part> <tp:taxon-name-part taxon-name-part-type="species">v-insignitus</tp:taxon-name-part></tp:taxon-name></italic> (<xref ref-type="bibr" rid="B28">Żabka 1997</xref>: figs 31, 42) and other <italic><tp:taxon-name><tp:taxon-name-part taxon-name-part-type="genus">Aelurillus</tp:taxon-name-part> <tp:taxon-name-part taxon-name-part-type="species">v-insignitus</tp:taxon-name-part></tp:taxon-name></italic>-group species (see Logunov and Marusik 2000: figs 5–6; <xref ref-type="bibr" rid="B21">Metzner 1999</xref>: figs 43 f, h–i). Palpal tibial apophysis both straight and slightly curved dorsally, almost adequate in size (Fig. <xref ref-type="fig" rid="F2">4</xref>) while palpal tibial apophysis of <italic><tp:taxon-name><tp:taxon-name-part taxon-name-part-type="genus">Aelurillus</tp:taxon-name-part> <tp:taxon-name-part taxon-name-part-type="species">laniger</tp:taxon-name-part></tp:taxon-name></italic> both straight, ventral apophysis slightly longer (Logunov and Marusik 2000: fig. 4), ventral palpal tibial apophysis curved ventrally, small and dorsal palpal tibial apophysis long and straight in <italic><tp:taxon-name><tp:taxon-name-part taxon-name-part-type="genus">Aelurillus</tp:taxon-name-part> <tp:taxon-name-part taxon-name-part-type="species">guecki</tp:taxon-name-part></tp:taxon-name></italic> (<xref ref-type="bibr" rid="B21">Metzner 1999</xref>: fig. 40 c), palpal tibial apophysis adequate in size, ventral tibial apophysis slightly curved ventrally and dorsal tibial apophysis straight in <italic><tp:taxon-name><tp:taxon-name-part taxon-name-part-type="genus">Aelurillus</tp:taxon-name-part> <tp:taxon-name-part taxon-name-part-type="species">steinmetzi</tp:taxon-name-part></tp:taxon-name></italic> (<xref ref-type="bibr" rid="B21">Metzner 1999</xref>: fig. 41 c), palpal tibial apophysis adequate in size, ventral palpal tibial apophysis bended ventrally and dorsal tibial apophysis slightly curved dorsally in <italic><tp:taxon-name><tp:taxon-name-part taxon-name-part-type="genus">Aelurillus</tp:taxon-name-part> <tp:taxon-name-part taxon-name-part-type="species">v-insignitus</tp:taxon-name-part></tp:taxon-name></italic> (<xref ref-type="bibr" rid="B21">Metzner 1999</xref>: fig. 42 c). Females differ from those of <italic><tp:taxon-name><tp:taxon-name-part taxon-name-part-type="genus">Aelurillus</tp:taxon-name-part> <tp:taxon-name-part taxon-name-part-type="species">v-insignitus</tp:taxon-name-part></tp:taxon-name></italic>-group by the poorly visible copulatory openings (Fig. <xref ref-type="fig" rid="F2">12</xref>).</p></tp:treatment-sec><tp:treatment-sec sec-type="Etymology"><title>Etymology.</title><p>The species is named for its “face coloration”: <italic><tp:taxon-name><tp:taxon-name-part taxon-name-part-type="genus">Aelurillus</tp:taxon-name-part> <tp:taxon-name-part taxon-name-part-type="species">alboclypeus</tp:taxon-name-part></tp:taxon-name></italic> sp. n. has white dense hairs on the clypeus.</p></tp:treatment-sec><tp:treatment-sec sec-type="Description"><title>Description.</title><p>Male (holotype (small) and paratype (large) from Demirkazık ): Carapace 2.00–3.10 long, 1.60–2.10 wide, 1.00-1.80 high at PLE. Ocular area 0.95–1.10 long, 1.25–1.60 wide anteriorly and 1.20–1.55 wide posteriorly. Diameter of <!--PageBreak-->AME 0.30–0.40. Abdomen 1.90–2.50 long, 1.70–2.10 wide. Cheliceral length 0.65–1.00. Clypeal height 0.25–0.30. Length of leg segments: I 1.3+0.9+0.8+0.5+0.6; II 1.4+0.9+0.8+0.6+0.5; III 2.0+0.9+1.0+1.0+0.8; IV 1.9+0.9+1.2+1.5+0.8. Leg spination: I: Fm d 1–1–5; Pt pr 1; Tb pr 1–1–1, v 1–1–2 ap; Mt pr and rt 1–1, v 2–2 ap. II: Fm d 1–2–5; Pt pr and rt 1; Tb d 1–0–0, pr 1–1–1, v 1–1–2 ap; Mt pr and rt 1–1, v 2–2 ap. III: Fm d 1–3–5; Pt pr and rt 1; Tb d 1–0–0, pr and rt 1–1–1–1, v 1–0–2 ap; Mt d 1–1–0, pr and rt 1–0–2, v 1–1–2 ap. IV: Fm d 1–2–5; Pt pr and rt 1; Tb d 1–0–0, pr and rt 1–1–1–1, v 2–0–2 ap; Mt d 1–1–0, pr 1–1–2, rt 1–0–2, v 1–1–2 ap. Coloration. Carapace dark brown, with black eye field, covered with dark brown to black adpressed scales. Carapace with two thick white stripes dorsally (Fig. <xref ref-type="fig" rid="F2">2</xref>) and covered with white hairs laterally. Clypeus with short dense white adpressed hairs (Figs <xref ref-type="fig" rid="F2">5</xref>, <xref ref-type="fig" rid="F3">14</xref>). Chelicerae dark brown. Abdomen yellow-gray, dorsum black, with an indistinct white longitudinal stripe (Fig. <xref ref-type="fig" rid="F2">2</xref>) and 5–6 pairs of white indistinct spots in the posterior part of abdomen. Legs yellow-brown. Femur I and II with two yellowish dorsal stripes. Femur I covered prolaterally with dense yellow hairs. Legs III and IV brown. Patella and tibia I and II yellow, covered with short and thin long hairs. Metatarsi and tarsi I and II dark brown (Fig. <xref ref-type="fig" rid="F3">15</xref>). Palpal femur brown, with a ventral knob, covered dorsally with long white dense hairs. Palpal patella and tibia yellow, with white hairs. Cymbium brown, covered with dark brown hairs. Palpal structure as in Figs <xref ref-type="fig" rid="F2">3–4</xref>, <xref ref-type="fig" rid="F2">7–10</xref>.</p><p>Female (from Çankırı Prov.): Carapace 2.30 long, 1.30 wide, 1.20 high at PLE. Ocular area 1.00 long, 1.35 wide anteriorly and 1.30 wide posteriorly. Diameter of AME 0.40. Abdomen 2.20 long, 1.40 wide. Cheliceral length 0.70. Clypeal height 0.30. Length of leg segments: I 1.0+0.7+0.7+0.5+0.5; II 1.0+0.7+0.7+0.5+0.45; III 1.7+0.9+0.9+1.0+0.65; IV 1.55+0.7+0.85+1.2+0.7. Leg spination: I: Fm d 1–1–4; Tb pr 1–1, v 1–1–2 ap; Mt pr and rt 1–1, v 2–2 ap. II: Fm d 1–2–4; Tb pr 1–1, v 1–1–2 <!--PageBreak-->ap; Mt pr and rt 1–1, v 2–2 ap. III: Fm d 1–2–4; Pt pr and rt 1; Tb d 1–0–0, pr and rt 1–1–1, v 1–0–2 ap; Mt d 1–1–0, pr 1–0–2, rt 1–1–2, v 1–1–2 ap. IV: Fm d 1–1–2; Pt pr and rt 1; Tb d 1–0–0, pr and rt 1–1–1, v 2–0–2 ap; Mt d 1–1–0, pr 1–1–2, rt 1–0–2, v 1–1–2 ap. Coloration. Carapace dark brown with black ocular area, covered with white scales. Sternum dark brown covered with white hairs. Clypeus dark brown covered with white hairs, cheeks dark brown with two strips formatted by dense white hairs. Abdomen grayish-yellow, dorsum dark brown with mixed yellowish-white hair pattern. Book-lungs are grayish-yellow, spinnerets are yellowish-grey. All legs and palps are yellow. Legs with dark brown patches and semi-rings. Structure of spigyne and spermathecae as in Figs <xref ref-type="fig" rid="F2">11–13</xref>.</p><fig id="F1" position="float" orientation="portrait"><label>Figure 1.</label><caption><p>Distributional map of five <italic><tp:taxon-name><tp:taxon-name-part taxon-name-part-type="genus">Aelurillus</tp:taxon-name-part></tp:taxon-name></italic> species.</p></caption><graphic xmlns:xlink="http://www.w3.org/1999/xlink" xlink:href="zookeys-516-109-g001.jpg" position="float" orientation="portrait" xlink:type="simple" id="oo_49212.jpg"/></fig><fig id="F2" position="float" orientation="portrait"><label>Figures 2–13.</label><caption><p><italic><tp:taxon-name><tp:taxon-name-part taxon-name-part-type="genus">Aelurillus</tp:taxon-name-part> <tp:taxon-name-part taxon-name-part-type="species">alboclypeus</tp:taxon-name-part></tp:taxon-name></italic> sp. n.: <bold>2</bold> male, body pattern <bold>3</bold> left palp, ventral view <bold>4</bold> ditto, retrolateral view <bold>5</bold> male face <bold>6</bold> palpal femur, retrolateral view <bold>7</bold> embolic division, retrolateral view <bold>8</bold> ditto, dorsal view <bold>9</bold> ditto, prolateral view <bold>10</bold> ditto, ventral view <bold>11</bold> diagrammatic course of the insemination ducts <bold>12</bold> epigyne, ventral view <bold>13</bold> spermathecae; dorsal view. Scale bars - 0.1 mm (<bold>3–8, 11–12</bold>), 0.5 mm (<bold>10</bold>); 1 mm (<bold>2</bold>).</p></caption><graphic xmlns:xlink="http://www.w3.org/1999/xlink" xlink:href="zookeys-516-109-g002.jpg" position="float" orientation="portrait" xlink:type="simple" id="oo_49213.jpg"/></fig><fig id="F3" position="float" orientation="portrait"><label>Figures 14–19.</label><caption><p>Faces of <italic><tp:taxon-name><tp:taxon-name-part taxon-name-part-type="genus">Aelurillus</tp:taxon-name-part> <tp:taxon-name-part taxon-name-part-type="species">alboclypeus</tp:taxon-name-part></tp:taxon-name></italic> sp. n. (<bold>14–15</bold>), <italic><tp:taxon-name><tp:taxon-name-part taxon-name-part-type="genus">Aelurillus</tp:taxon-name-part> <tp:taxon-name-part taxon-name-part-type="species">deltshevi</tp:taxon-name-part></tp:taxon-name></italic> sp. n. (<bold>16–17</bold>) and <italic><tp:taxon-name><tp:taxon-name-part taxon-name-part-type="genus">Aelurillus</tp:taxon-name-part> <tp:taxon-name-part taxon-name-part-type="species">v-insignitus</tp:taxon-name-part></tp:taxon-name></italic> (Clerck, 1757) (<bold>18–19</bold>). Scale bars - 1 mm.</p></caption><graphic xmlns:xlink="http://www.w3.org/1999/xlink" xlink:href="zookeys-516-109-g003.jpg" position="float" orientation="portrait" xlink:type="simple" id="oo_49214.jpg"/></fig></tp:treatment-sec><tp:treatment-sec sec-type="Distribution"><title>Distribution.</title><p>Turkey (Fig. <xref ref-type="fig" rid="F1">1</xref>).</p></tp:treatment-sec><tp:treatment-sec sec-type="Comments"><title>Comments.</title><p>First author re-examined <italic><tp:taxon-name><tp:taxon-name-part taxon-name-part-type="genus">Aelurillus</tp:taxon-name-part></tp:taxon-name></italic> material from <xref ref-type="bibr" rid="B9">Danişman et al. 2012</xref> and <xref ref-type="bibr" rid="B8">Coşar et al. 2014</xref> (except <italic><tp:taxon-name><tp:taxon-name-part taxon-name-part-type="genus">Aelurillus</tp:taxon-name-part> <tp:taxon-name-part taxon-name-part-type="species">luctuosus</tp:taxon-name-part></tp:taxon-name></italic>) kindly provided by Tarık Danişman in 2013 (<italic><tp:taxon-name><tp:taxon-name-part taxon-name-part-type="genus">Aelurillus</tp:taxon-name-part></tp:taxon-name></italic> material is the same in both papers). All <italic><tp:taxon-name><tp:taxon-name-part taxon-name-part-type="genus">Aelurillus</tp:taxon-name-part> <tp:taxon-name-part taxon-name-part-type="species">gershomi</tp:taxon-name-part></tp:taxon-name></italic> belongs to new species, <italic><tp:taxon-name><tp:taxon-name-part taxon-name-part-type="genus">Aelurillus</tp:taxon-name-part> <tp:taxon-name-part taxon-name-part-type="species">alboclypeus</tp:taxon-name-part></tp:taxon-name></italic> sp. n.</p></tp:treatment-sec><ref-list><ref id="B9"><mixed-citation xmlns:xlink="http://www.w3.org/1999/xlink" xlink:type="simple"><person-group><name name-style="western"><surname>Danişman</surname><given-names>T</given-names></name><name name-style="western"><surname>Coşar</surname><given-names>İ</given-names></name><name name-style="western"><surname>Erdek</surname><given-names>M</given-names></name><name name-style="western"><surname>Sancak</surname><given-names>Z</given-names></name></person-group> (<year>2012</year>) <article-title>A contribution to the knowledge of Turkish jumping spider fauna (<tp:taxon-name><tp:taxon-name-part taxon-name-part-type="order">Araneae</tp:taxon-name-part></tp:taxon-name>: <tp:taxon-name><tp:taxon-name-part taxon-name-part-type="family">Salticidae</tp:taxon-name-part></tp:taxon-name>).</article-title> <source>Acta Zoologica Bulgarica</source> <volume>64</volume>(<issue>2</issue>): <fpage>215</fpage>–<lpage>216</lpage>. </mixed-citation></ref><ref id="B8"><mixed-citation xmlns:xlink="http://www.w3.org/1999/xlink" xlink:type="simple"><person-group><name name-style="western"><surname>Coşar</surname><given-names>İ</given-names></name><name name-style="western"><surname>Danişman</surname><given-names>T</given-names></name><name name-style="western"><surname>Budak Yıldıran</surname><given-names>FA</given-names></name></person-group> (<year>2014</year>) <article-title>The jumping spiders’ fauna of Kırıkkale Province (<tp:taxon-name><tp:taxon-name-part taxon-name-part-type="order">Araneae</tp:taxon-name-part></tp:taxon-name>, <tp:taxon-name><tp:taxon-name-part taxon-name-part-type="family">Salticidae</tp:taxon-name-part></tp:taxon-name>).</article-title> <source>Sekret</source> <volume>14</volume>(<issue>2</issue>): <fpage>83</fpage>–<lpage>94</lpage>. </mixed-citation></ref><ref id="B2"><mixed-citation xmlns:xlink="http://www.w3.org/1999/xlink" xlink:type="simple"><person-group><name name-style="western"><surname>Azarkina</surname><given-names>GN</given-names></name></person-group> (<year>2006</year>) <source>Revision of <italic><tp:taxon-name><tp:taxon-name-part taxon-name-part-type="genus">Aelurillus</tp:taxon-name-part></tp:taxon-name></italic> Simon, 1884 (<tp:taxon-name><tp:taxon-name-part taxon-name-part-type="family">Salticidae</tp:taxon-name-part></tp:taxon-name>) of the world</source>. <comment>Autoreferate of the Thesis of Candidate (Ph.D.) of Biological Sci. Degree</comment>, <publisher-loc>Novosibirsk</publisher-loc>, <fpage>1</fpage>–<lpage>26</lpage>. <comment>[In Russian]</comment> </mixed-citation></ref><ref id="B28"><mixed-citation xmlns:xlink="http://www.w3.org/1999/xlink" xlink:type="simple"><person-group><name name-style="western"><surname>Żabka</surname><given-names>M</given-names></name></person-group> (<year>1997</year>) <article-title><tp:taxon-name><tp:taxon-name-part taxon-name-part-type="family">Salticidae</tp:taxon-name-part></tp:taxon-name>: Pajaki skaczace (<tp:taxon-name><tp:taxon-name-part taxon-name-part-type="class">Arachnida</tp:taxon-name-part></tp:taxon-name>: <tp:taxon-name><tp:taxon-name-part taxon-name-part-type="order">Araneae</tp:taxon-name-part></tp:taxon-name>).</article-title> <source>Fauna Polski</source> <volume>19</volume>: <fpage>1</fpage>–<lpage>188</lpage>. </mixed-citation></ref><ref id="B21"><mixed-citation xmlns:xlink="http://www.w3.org/1999/xlink" xlink:type="simple"><person-group><name name-style="western"><surname>Metzner</surname><given-names>H</given-names></name></person-group> (<year>1999</year>) <article-title>Die Springspinnen (<tp:taxon-name><tp:taxon-name-part taxon-name-part-type="order">Araneae</tp:taxon-name-part></tp:taxon-name>, <tp:taxon-name><tp:taxon-name-part taxon-name-part-type="family">Salticidae</tp:taxon-name-part></tp:taxon-name>) Griechenlands.</article-title> <source>Andrias</source> <volume>14</volume>: <fpage>1</fpage>–<lpage>279</lpage>. </mixed-citation></ref></ref-list></tp:taxon-treatment>
