# Supplementary material for: Descriptions of two new species of Aelurillus Simon, 1884 (Araneae, Salticidae) from the Mediterranean, with the synonymization of A. steliosi Dobroruka, 2002
Source: Zookeys. 2015 Aug 10;(516):109–22. doi: 10.3897/zookeys.516.9439 (PMC4547372; doi:10.3897/zookeys.516.9439)
Supplement: XML Treatment for Aelurillus cretensis [file zookeys.516.9439-treatment2.xml]

<!DOCTYPE tp:taxon-treatment
  PUBLIC "-//TaxonX//DTD Taxonomic Treatment Publishing DTD v0 20100105//EN" "tax-treatment-NSO.dtd">
<tp:taxon-treatment xmlns:tp="http://www.plazi.org/taxpub"><tp:treatment-meta><kwd-group><label>Taxon classification</label><kwd><named-content content-type="kingdom">Animalia</named-content></kwd><kwd><named-content content-type="order">Araneae</named-content></kwd><kwd><named-content content-type="family">Salticidae</named-content></kwd></kwd-group><mixed-citation publication-type="journal"><person-group><name><surname>Azarkina</surname><given-names>Galina N.</given-names></name><name><surname>Komnenov</surname><given-names>Marjan</given-names></name></person-group><article-title>Descriptions of two new species of <italic><tp:taxon-name><tp:taxon-name-part taxon-name-part-type="genus">Aelurillus</tp:taxon-name-part></tp:taxon-name></italic> Simon, 1884 (<tp:taxon-name><tp:taxon-name-part taxon-name-part-type="order">Araneae</tp:taxon-name-part></tp:taxon-name>, <tp:taxon-name><tp:taxon-name-part taxon-name-part-type="family">Salticidae</tp:taxon-name-part></tp:taxon-name>) from the Mediterranean, with the synonymization of <italic><tp:taxon-name><tp:taxon-name-part taxon-name-part-type="genus">A.</tp:taxon-name-part> <tp:taxon-name-part taxon-name-part-type="species">steliosi</tp:taxon-name-part></tp:taxon-name></italic> Dobroruka, 2002</article-title><source>Zookeys</source><day>10</day><month>8</month><year>2015</year><volume>2015</volume><issue>516</issue><fpage>109</fpage><lpage>122</lpage><pub-id pub-id-type="doi">10.3897/zookeys.516.9439</pub-id></mixed-citation></tp:treatment-meta><tp:nomenclature><tp:taxon-name>
                        <tp:taxon-name-part taxon-name-part-type="genus">Aelurillus</tp:taxon-name-part>
                        <tp:taxon-name-part taxon-name-part-type="species">cretensis</tp:taxon-name-part>
                    </tp:taxon-name><tp:taxon-authority>Azarkina, 2002</tp:taxon-authority><xref ref-type="fig" rid="F1">Figs 1</xref><xref ref-type="fig" rid="F5">, 32–34</xref><!--PageBreak--><!--PageBreak--><tp:nomenclature-citation-list><tp:nomenclature-citation><tp:taxon-name><tp:taxon-name-part taxon-name-part-type="genus">Aelurillus</tp:taxon-name-part> <tp:taxon-name-part taxon-name-part-type="species">cretensis</tp:taxon-name-part></tp:taxon-name><comment><xref ref-type="bibr" rid="B1">Azarkina 2002</xref>: 251, figs 8–18 (♂♀, re-examined).</comment></tp:nomenclature-citation><tp:nomenclature-citation><tp:taxon-name><tp:taxon-name-part taxon-name-part-type="genus">Aelurillus</tp:taxon-name-part> <tp:taxon-name-part taxon-name-part-type="species">steliosi</tp:taxon-name-part></tp:taxon-name><comment><xref ref-type="bibr" rid="B12">Dobroruka 2002</xref>: 8, figs 5–13(allotype ♀, re-examined).</comment></tp:nomenclature-citation><tp:nomenclature-citation><tp:taxon-name><tp:taxon-name-part taxon-name-part-type="genus">Aelurillus</tp:taxon-name-part> <tp:taxon-name-part taxon-name-part-type="species">cretensis</tp:taxon-name-part></tp:taxon-name><comment>: <xref ref-type="bibr" rid="B6">Bosmans and Chatzaki 2005</xref>: 100 (in part).</comment></tp:nomenclature-citation></tp:nomenclature-citation-list></tp:nomenclature><tp:treatment-sec sec-type="type material"><title>Type material.</title><p>Allotype of <italic><tp:taxon-name><tp:taxon-name-part taxon-name-part-type="genus">Aelurillus</tp:taxon-name-part> <tp:taxon-name-part taxon-name-part-type="species">steliosi</tp:taxon-name-part></tp:taxon-name></italic>: 1 ♀ (MNHN #AR 13335) “GREECE, Crete, Psiloreitis, Kouroutes (Prefectura Irakleio), near Agios Titos church, 1180 m a.s.l., <named-content xmlns:xlink="http://www.w3.org/1999/xlink" content-type="dwc:verbatimCoordinates" xlink:type="simple">35°20'N, 25°08'E</named-content>, 12 June 2001, coll. S. Simaiakis”. Holotype of <italic><tp:taxon-name><tp:taxon-name-part taxon-name-part-type="genus">Aelurillus</tp:taxon-name-part> <tp:taxon-name-part taxon-name-part-type="species">cretensis</tp:taxon-name-part></tp:taxon-name></italic>: ♂ (NHMC) GREECE, Crete, Lefka Ori Mts., 1650 m a.s.l., <named-content xmlns:xlink="http://www.w3.org/1999/xlink" content-type="dwc:verbatimCoordinates" xlink:type="simple">35°17'N, 23°54'E</named-content>, 8 June 1991, coll. P. Lymperakis. Paratypes: GREECE: 1 ♂ (NHMC), 1 ♂ (MMUM) Crete, Lefka Ori Mts., 1650-2100 m a.s.l., <named-content xmlns:xlink="http://www.w3.org/1999/xlink" content-type="dwc:verbatimCoordinates" xlink:type="simple">35°17'N, 23°54'E</named-content>, 16-17 October 1990, coll. P. Lymperakis; 7 ♂ 2 ♀ (ISEA 000.516), 1 ♀ (ISEA 000.517), 2 ♂ 2 ♀ (NHMC), 1 ♀ (MMUM) Crete, Lefka Ori Mts., 1650 m a.s.l., <named-content xmlns:xlink="http://www.w3.org/1999/xlink" content-type="dwc:verbatimCoordinates" xlink:type="simple">35°17'N, 23°54'E</named-content>, 8 June-6 October 1991, coll. P. Lymperakis; 1 ♀ (ISEA 000.711) Crete, Lefka Ori Mts., 2000 m a.s.l., <named-content xmlns:xlink="http://www.w3.org/1999/xlink" content-type="dwc:verbatimCoordinates" xlink:type="simple">35°17'N, 23°54'E</named-content>, 6 August 1992, coll. P. Lymperakis.</p></tp:treatment-sec><tp:treatment-sec sec-type="material"><title>Other material.</title><p>1 ♀ (SNHM) Greece, Crete, Lasithi, mountains S of Sitia, stony, moist beds of stream, under stones and on ground, <named-content xmlns:xlink="http://www.w3.org/1999/xlink" content-type="dwc:verbatimCoordinates" xlink:type="simple">35°10'N, 26°06'E</named-content>, 22 March 1958, coll. H. Kahmann.</p></tp:treatment-sec><tp:treatment-sec sec-type="Distribution"><title>Distribution.</title><p>Only known from Crete, Greece (Fig. <xref ref-type="fig" rid="F1">1</xref>; <xref ref-type="bibr" rid="B1">Azarkina 2002</xref>: fig. 8).</p></tp:treatment-sec><tp:treatment-sec sec-type="Comments"><title>Comments.</title><p>The male holotype and the female allotype of <italic><tp:taxon-name><tp:taxon-name-part taxon-name-part-type="genus">Aelurillus</tp:taxon-name-part> <tp:taxon-name-part taxon-name-part-type="species">steliosi</tp:taxon-name-part></tp:taxon-name></italic> belong to two different species, <italic><tp:taxon-name><tp:taxon-name-part taxon-name-part-type="genus">Aelurillus</tp:taxon-name-part> <tp:taxon-name-part taxon-name-part-type="species">cretensis</tp:taxon-name-part></tp:taxon-name></italic> (female) and <italic><tp:taxon-name><tp:taxon-name-part taxon-name-part-type="genus">Aelurillus</tp:taxon-name-part> <tp:taxon-name-part taxon-name-part-type="species">leipoldae</tp:taxon-name-part></tp:taxon-name></italic> (male).</p><p><xref ref-type="bibr" rid="B7">Bosmans et al. 2013</xref> erroneously (R. Bosmans, pers. comm.) mentioned <italic><tp:taxon-name><tp:taxon-name-part taxon-name-part-type="genus">Aelurillus</tp:taxon-name-part> <tp:taxon-name-part taxon-name-part-type="species">blandus</tp:taxon-name-part></tp:taxon-name></italic> in reference to <italic><tp:taxon-name><tp:taxon-name-part taxon-name-part-type="genus">Aelurillus</tp:taxon-name-part> <tp:taxon-name-part taxon-name-part-type="species">cretensis</tp:taxon-name-part></tp:taxon-name></italic> (WSC 2015) therefore we excluded this reference from the list.</p><!--PageBreak--></tp:treatment-sec><tp:treatment-sec><!--Section generated to contain objects referenced in tp:taxon-treatment.--><fig id="F1" position="float" orientation="portrait"><label>Figure 1.</label><caption><p>Distributional map of five <italic><tp:taxon-name><tp:taxon-name-part taxon-name-part-type="genus">Aelurillus</tp:taxon-name-part></tp:taxon-name></italic> species.</p></caption><graphic xmlns:xlink="http://www.w3.org/1999/xlink" xlink:href="zookeys-516-109-g001.jpg" position="float" orientation="portrait" xlink:type="simple" id="oo_49212.jpg"/></fig><fig id="F5" position="float" orientation="portrait"><label>Figures 29–34.</label><caption><p>Male of <italic><tp:taxon-name><tp:taxon-name-part taxon-name-part-type="genus">Aelurillus</tp:taxon-name-part> <tp:taxon-name-part taxon-name-part-type="species">leipoldae</tp:taxon-name-part></tp:taxon-name></italic> (holotype of <italic><tp:taxon-name><tp:taxon-name-part taxon-name-part-type="genus">Aelurillus</tp:taxon-name-part> <tp:taxon-name-part taxon-name-part-type="species">steliosi</tp:taxon-name-part></tp:taxon-name></italic>) and female of <italic><tp:taxon-name><tp:taxon-name-part taxon-name-part-type="genus">Aelurillus</tp:taxon-name-part> <tp:taxon-name-part taxon-name-part-type="species">cretensis</tp:taxon-name-part></tp:taxon-name></italic> (allotype of <italic><tp:taxon-name><tp:taxon-name-part taxon-name-part-type="genus">Aelurillus</tp:taxon-name-part> <tp:taxon-name-part taxon-name-part-type="species">steliosi</tp:taxon-name-part></tp:taxon-name></italic>): <bold>29</bold> left palp, ventral view <bold>30</bold> ditto, retrolateral view <bold>31</bold> embolic division, dorsal view <bold>32</bold> diagrammatic course of the insemination ducts <bold>33</bold> epigyne, ventral view <bold>34</bold> spermathecae, dorsal view. Scale bars - 0.1 mm (<bold>29–31, 33–34</bold>).</p></caption><graphic xmlns:xlink="http://www.w3.org/1999/xlink" xlink:href="zookeys-516-109-g005.jpg" position="float" orientation="portrait" xlink:type="simple" id="oo_49216.jpg"/></fig></tp:treatment-sec><ref-list><ref id="B1"><mixed-citation xmlns:xlink="http://www.w3.org/1999/xlink" xlink:type="simple"><person-group><name name-style="western"><surname>Azarkina</surname><given-names>GN</given-names></name></person-group> (<year>2002</year>) <article-title>New and poorly known species of the genus <italic><tp:taxon-name><tp:taxon-name-part taxon-name-part-type="genus">Aelurillus</tp:taxon-name-part></tp:taxon-name></italic> Simon, 1884 from central Asia, Asia Minor and the eastern Mediterranean (<tp:taxon-name><tp:taxon-name-part taxon-name-part-type="order">Araneae</tp:taxon-name-part></tp:taxon-name>: <tp:taxon-name><tp:taxon-name-part taxon-name-part-type="family">Salticidae</tp:taxon-name-part></tp:taxon-name>).</article-title> <source>Bulletin of the British Arachnological Society</source> <volume>12</volume>: <fpage>249</fpage>–<lpage>263</lpage>. </mixed-citation></ref><ref id="B12"><mixed-citation xmlns:xlink="http://www.w3.org/1999/xlink" xlink:type="simple"><person-group><name name-style="western"><surname>Dobroruka</surname><given-names>LJ</given-names></name></person-group> (<year>2002</year>) <article-title>Notes on a collection of jumping spiders from Greece, mainly from Crete (<tp:taxon-name><tp:taxon-name-part taxon-name-part-type="order">Araneae</tp:taxon-name-part></tp:taxon-name>: <tp:taxon-name><tp:taxon-name-part taxon-name-part-type="family">Salticidae</tp:taxon-name-part></tp:taxon-name>).</article-title> <source>Biologia Gallo-hellenica</source> <volume>28</volume>: <fpage>5</fpage>–<lpage>26</lpage>. </mixed-citation></ref><ref id="B6"><mixed-citation xmlns:xlink="http://www.w3.org/1999/xlink" xlink:type="simple"><person-group><name name-style="western"><surname>Bosmans</surname><given-names>R</given-names></name><name name-style="western"><surname>Chatzaki</surname><given-names>M</given-names></name></person-group> (<year>2005</year>) <article-title>A catalogue of the spiders of Greece. Critical review of all spider species cited from Greece with their localities.</article-title> <source>Newsletter of the Belgian Arachnological Society</source>, <volume>volume 20</volume> (<supplement>2 suppl.</supplement>): <fpage>1</fpage>–<lpage>124</lpage>. </mixed-citation></ref><ref id="B7"><mixed-citation xmlns:xlink="http://www.w3.org/1999/xlink" xlink:type="simple"><person-group><name name-style="western"><surname>Bosmans</surname><given-names>R</given-names></name><name name-style="western"><surname>van Keer</surname><given-names>J</given-names></name><name name-style="western"><surname>Russell-Smith</surname><given-names>A</given-names></name><name name-style="western"><surname>Kronestedt</surname><given-names>T</given-names></name><name name-style="western"><surname>Alderweireldt</surname><given-names>M</given-names></name><name name-style="western"><surname>Bosselaers</surname><given-names>J</given-names></name><name name-style="western"><surname>de Koninck</surname><given-names>H</given-names></name></person-group> (<year>2013</year>) <article-title>Spiders of Crete (araneae). A catalogue of all currently known species from the Greek island of Crete.</article-title> <source>Nieuwsbrief van de Belgische Arachnologische Vereniging</source> <volume>28</volume> (<supplement>supplement 1</supplement>): <fpage>1</fpage>–<lpage>147</lpage>. </mixed-citation></ref></ref-list></tp:taxon-treatment>
