# Supplementary material for: Descriptions of two new species of Aelurillus Simon, 1884 (Araneae, Salticidae) from the Mediterranean, with the synonymization of A. steliosi Dobroruka, 2002
Source: Zookeys. 2015 Aug 10;(516):109–22. doi: 10.3897/zookeys.516.9439 (PMC4547372; doi:10.3897/zookeys.516.9439)
Supplement: XML Treatment for Aelurillus deltshevi [file zookeys.516.9439-treatment3.xml]

<!DOCTYPE tp:taxon-treatment
  PUBLIC "-//TaxonX//DTD Taxonomic Treatment Publishing DTD v0 20100105//EN" "tax-treatment-NSO.dtd">
<tp:taxon-treatment xmlns:tp="http://www.plazi.org/taxpub"><tp:treatment-meta><kwd-group><label>Taxon classification</label><kwd><named-content content-type="kingdom">Animalia</named-content></kwd><kwd><named-content content-type="order">Araneae</named-content></kwd><kwd><named-content content-type="family">Salticidae</named-content></kwd></kwd-group><mixed-citation publication-type="journal"><person-group><name><surname>Azarkina</surname><given-names>Galina N.</given-names></name><name><surname>Komnenov</surname><given-names>Marjan</given-names></name></person-group><article-title>Descriptions of two new species of <italic><tp:taxon-name><tp:taxon-name-part taxon-name-part-type="genus">Aelurillus</tp:taxon-name-part></tp:taxon-name></italic> Simon, 1884 (<tp:taxon-name><tp:taxon-name-part taxon-name-part-type="order">Araneae</tp:taxon-name-part></tp:taxon-name>, <tp:taxon-name><tp:taxon-name-part taxon-name-part-type="family">Salticidae</tp:taxon-name-part></tp:taxon-name>) from the Mediterranean, with the synonymization of <italic><tp:taxon-name><tp:taxon-name-part taxon-name-part-type="genus">A.</tp:taxon-name-part> <tp:taxon-name-part taxon-name-part-type="species">steliosi</tp:taxon-name-part></tp:taxon-name></italic> Dobroruka, 2002</article-title><source>Zookeys</source><day>10</day><month>8</month><year>2015</year><volume>2015</volume><issue>516</issue><fpage>109</fpage><lpage>122</lpage><pub-id pub-id-type="doi">10.3897/zookeys.516.9439</pub-id></mixed-citation></tp:treatment-meta><tp:nomenclature><tp:taxon-name>
                        <tp:taxon-name-part taxon-name-part-type="genus">Aelurillus</tp:taxon-name-part>
                        <tp:taxon-name-part taxon-name-part-type="species">deltshevi</tp:taxon-name-part>
                        <object-id xmlns:xlink="http://www.w3.org/1999/xlink" content-type="zoobank" xlink:type="simple">http://zoobank.org/32281E16-6FEA-4D40-84B9-562CD08673D5</object-id>
                    </tp:taxon-name><tp:taxon-status xmlns:xlink="http://www.w3.org/1999/xlink" xlink:type="simple">sp. n.</tp:taxon-status><xref ref-type="fig" rid="F1">Figs 1</xref><xref ref-type="fig" rid="F3">, 16–17</xref><xref ref-type="fig" rid="F4">, 20–28</xref><tp:nomenclature-citation-list><tp:nomenclature-citation><tp:taxon-name><tp:taxon-name-part taxon-name-part-type="genus">Aelurillus</tp:taxon-name-part></tp:taxon-name><comment> sp. 1: <xref ref-type="bibr" rid="B16">Komnenov 2006</xref>: 302</comment></tp:nomenclature-citation><tp:nomenclature-citation><tp:taxon-name><tp:taxon-name-part taxon-name-part-type="genus">Aelurillus</tp:taxon-name-part> <tp:taxon-name-part taxon-name-part-type="species">v-insignitus</tp:taxon-name-part></tp:taxon-name><comment>: <xref ref-type="bibr" rid="B17">Lazarov 2005</xref>: 151, Tab. 1 (in part).</comment></tp:nomenclature-citation></tp:nomenclature-citation-list></tp:nomenclature><tp:treatment-sec sec-type="type material"><title>Type material.</title><p><bold>Holotype</bold>: ♂ (IZSB) BULGARIA, Blagoevgrad Province, Strouma Valley, 2 km S of Kamenitsa, 170-240 m a.s.l., <named-content xmlns:xlink="http://www.w3.org/1999/xlink" content-type="dwc:verbatimCoordinates" xlink:type="simple">41°38'N, 23°09'E</named-content>, soil traps, 28 September – 2 February 2002, coll. M. Langourov &amp; S. P. Lazarov. <bold>Paratypes</bold>: MACEDONIA: 1 ♂ (ISEA 000.472) Skopje, Radišani [=Radishani], <named-content xmlns:xlink="http://www.w3.org/1999/xlink" content-type="dwc:verbatimCoordinates" xlink:type="simple">42°04'N, 21°27'E</named-content>, 3 September 1995, coll. M. Komnenov. BULGARIA: 4 ♂ (IZSB) Blagoevgrad Province, Strouma Valley, FM 71, 2 km S of Kamenitsa, 170-240 m a.s.l., <named-content xmlns:xlink="http://www.w3.org/1999/xlink" content-type="dwc:verbatimCoordinates" xlink:type="simple">41°37'N, 23°09'E</named-content>, soil traps, 28 September – 2 February 2002, coll. M. Langourov &amp; S. Lazarov. AZERBAIJAN: 1 ♂ (MMUM) 60 km SW of Baku [=Bakı], Gobustan [=Qobustan], Gobustan Rock Art Cultural Landscape, <named-content xmlns:xlink="http://www.w3.org/1999/xlink" content-type="dwc:verbatimCoordinates" xlink:type="simple">40°05'N, 49°24'E</named-content>, 7.05.1989, coll. P. M. Dunin.</p></tp:treatment-sec><tp:treatment-sec sec-type="Diagnosis"><title>Diagnosis.</title><p><italic><tp:taxon-name><tp:taxon-name-part taxon-name-part-type="genus">Aelurillus</tp:taxon-name-part> <tp:taxon-name-part taxon-name-part-type="species">deltshevi</tp:taxon-name-part></tp:taxon-name></italic> sp. n. belongs to <italic><tp:taxon-name><tp:taxon-name-part taxon-name-part-type="genus">Aelurillus</tp:taxon-name-part> <tp:taxon-name-part taxon-name-part-type="species">v-insignitus</tp:taxon-name-part></tp:taxon-name></italic>-group and is closely related to <italic><tp:taxon-name><tp:taxon-name-part taxon-name-part-type="genus">Aelurillus</tp:taxon-name-part> <tp:taxon-name-part taxon-name-part-type="species">alboclypeus</tp:taxon-name-part></tp:taxon-name></italic> sp. n., <italic><tp:taxon-name><tp:taxon-name-part taxon-name-part-type="genus">Aelurillus</tp:taxon-name-part> <tp:taxon-name-part taxon-name-part-type="species">guecki</tp:taxon-name-part></tp:taxon-name></italic>, <italic><tp:taxon-name><tp:taxon-name-part taxon-name-part-type="genus">Aelurillus</tp:taxon-name-part> <tp:taxon-name-part taxon-name-part-type="species">steinmetzi</tp:taxon-name-part></tp:taxon-name></italic> and <italic><tp:taxon-name><tp:taxon-name-part taxon-name-part-type="genus">Aelurillus</tp:taxon-name-part> <tp:taxon-name-part taxon-name-part-type="species">v-insignitus</tp:taxon-name-part></tp:taxon-name></italic>; it also shares the same colour pattern on the eye field (Fig. <xref ref-type="fig" rid="F4">20</xref>) with <italic><tp:taxon-name><tp:taxon-name-part taxon-name-part-type="genus">Aelurillus</tp:taxon-name-part> <tp:taxon-name-part taxon-name-part-type="species">alboclypeus</tp:taxon-name-part></tp:taxon-name></italic> sp. n. (Fig. <xref ref-type="fig" rid="F2">2</xref>) and <italic><tp:taxon-name><tp:taxon-name-part taxon-name-part-type="genus">Aelurillus</tp:taxon-name-part> <tp:taxon-name-part taxon-name-part-type="species">guecki</tp:taxon-name-part></tp:taxon-name></italic> (<xref ref-type="bibr" rid="B21">Metzner 1999</xref>: fig. 40 a), but differs from other species of this group which have “V” shape (or its modification) on eye field; the clypeal pattern (a narrow stripe of white hairs under anterior median eyes, Fig. <xref ref-type="fig" rid="F4">28</xref>), difference in size and shape of the lateral tibial apophysis (Fig. <xref ref-type="fig" rid="F4">22</xref>, cf. <xref ref-type="bibr" rid="B23">Prószyński 1971</xref>: see fig. 18 for <italic><tp:taxon-name><tp:taxon-name-part taxon-name-part-type="genus">Aelurillus</tp:taxon-name-part> <tp:taxon-name-part taxon-name-part-type="species">v-insignitus</tp:taxon-name-part></tp:taxon-name></italic>), and in the structure of the embolic division where the embolus and TA are more curved pro- and retro-laterally, and the apical part of TA is simple, without lateral expansions (Figs <xref ref-type="fig" rid="F4">24–27</xref>), whereas the apical part of TA of <italic><tp:taxon-name><tp:taxon-name-part taxon-name-part-type="genus">Aelurillus</tp:taxon-name-part> <tp:taxon-name-part taxon-name-part-type="species">v-insignitus</tp:taxon-name-part></tp:taxon-name></italic> is more complicated and laterally expanded, (<xref ref-type="bibr" rid="B21">Metzner 1999</xref>: see fig. 43 f), apical part of TA of <italic><tp:taxon-name><tp:taxon-name-part taxon-name-part-type="genus">Aelurillus</tp:taxon-name-part> <tp:taxon-name-part taxon-name-part-type="species">alboclypeus</tp:taxon-name-part></tp:taxon-name></italic> sp. n. with small tooth (Fig. <xref ref-type="fig" rid="F2">8</xref>), apical part of TA of <italic><tp:taxon-name><tp:taxon-name-part taxon-name-part-type="genus">Aelurillus</tp:taxon-name-part> <tp:taxon-name-part taxon-name-part-type="species">guecki</tp:taxon-name-part></tp:taxon-name></italic> and <italic><tp:taxon-name><tp:taxon-name-part taxon-name-part-type="genus">Aelurillus</tp:taxon-name-part> <tp:taxon-name-part taxon-name-part-type="species">steinmetzi</tp:taxon-name-part></tp:taxon-name></italic> are pointed apically (<xref ref-type="bibr" rid="B21">Metzner 1999</xref>: figs. 43 h-i) while apical part of TA of <italic><tp:taxon-name><tp:taxon-name-part taxon-name-part-type="genus">Aelurillus</tp:taxon-name-part> <tp:taxon-name-part taxon-name-part-type="species">deltshevi</tp:taxon-name-part></tp:taxon-name></italic> sp. n. pointed perpendicular to embolus (Fig. <xref ref-type="fig" rid="F4">25</xref>).</p><fig id="F4" position="float" orientation="portrait"><label>Figures 20–28.</label><caption><p><italic><tp:taxon-name><tp:taxon-name-part taxon-name-part-type="genus">Aelurillus</tp:taxon-name-part> <tp:taxon-name-part taxon-name-part-type="species">deltshevi</tp:taxon-name-part></tp:taxon-name></italic> sp. n.: <bold>20</bold> male, body pattern <bold>21</bold> left palp, ventral view <bold>22</bold> ditto, retrolateral view <bold>23</bold> palpal femur, prolateral view <bold>24</bold> embolic division, ventral view <bold>25</bold> ditto, prolateral view <bold>26</bold> ditto, retrolateral view <bold>27</bold> embolic division, ventral view <bold>28</bold> male face;. Scale bars - 0.1 mm (<bold>21–22, 24–27</bold>), 0.5 mm (<bold>23</bold>); 1 mm (<bold>20</bold>).</p></caption><graphic xmlns:xlink="http://www.w3.org/1999/xlink" xlink:href="zookeys-516-109-g004.jpg" position="float" orientation="portrait" xlink:type="simple" id="oo_49215.jpg"/></fig></tp:treatment-sec><tp:treatment-sec sec-type="Etymology"><title>Etymology.</title><p>This species is named after Prof. Christo Deltshev, the well-known Bulgarian arachnologist.</p></tp:treatment-sec><tp:treatment-sec sec-type="Description"><title>Description.</title><p>Male (Paratype, from Bulgaria): Carapace 2.8 long, 2.0 wide, 1.6 high at PLE. Ocular area 1.1 long, 1.55 wide anteriorly and 1.55 wide posteriorly. Diameter of AME 0.45. Abdomen 1.3 long, 1.2 wide. Cheliceral length 1.0. Clypeal height 0.3. Length of leg segments: I 1.4+0.7+0.9+0.65+0.55; II 1.5+0.9+0.9+0.6+0.6; III 1.9+0.9+1.4+1.3+0.65; IV 1.9+0.8+1.3+1.5+0.8. Leg spination: I: Fm d 1–1–5; Pt pr and rt 1; Tb pr 1–2, v 1–1–2 ap; Mt pr and rt 1–1, v 2–2 ap. II: Fm d 1–2–5; Pt pr and rt 1; Tb pr 1–1–1, v 1–1–2 ap; Mt pr and rt 1–1, v 2–2 ap. III: Fm d 1–3–5; Pt pr and rt 1; Tb d 1–0–0, pr and rt 1–1–1–1, v 1–0–2 ap; Mt d 1–1–0, pr and rt 1–0–2, v 1–1–2 ap. IV: Fm d 1–2–5; Pt pr and rt 1; Tb d 1–0–0, pr and rt 1–1–1–1, v 1–0–2 ap; Mt d 1–1–0, pr 1–1–2, rt 1–0–2, v 1–1–2 ap. Coloration: Carapace dark brown, with black eye field, covered with adpressed white scales, more densely on its sides. Carapace with two dorsal longitudinal white stripes. Eye field covered with black shining scales, with no colour pattern (Fig. <xref ref-type="fig" rid="F4">20</xref>). Clypeus, cheeks and chelicerae brown to dark brown (Fig. <xref ref-type="fig" rid="F3">16</xref>). Clypeus and cheeks densely covered with white hairs (especially beneath anterior median eyes) (Fig. <xref ref-type="fig" rid="F4">28</xref>). Hairs around eyes laterally and ventrally white, dorsally black. Abdomen yellow-gray, dorsum dark brown, with thin white hairs. Legs brownish yellow. Metatarsus and tarsus I yellow-brown (Fig. <xref ref-type="fig" rid="F3">17</xref>). Palps yellow, covered with white hairs, cymbium brown-yellow, covered with brown hairs. Palpal femur with a ventral knob (Fig. <xref ref-type="fig" rid="F4">23</xref>). Palpal structure as in Figs <xref ref-type="fig" rid="F4">21–22</xref>, <xref ref-type="fig" rid="F4">24–27</xref>.</p></tp:treatment-sec><tp:treatment-sec sec-type="Remarks"><title>Remarks.</title><p><italic><tp:taxon-name><tp:taxon-name-part taxon-name-part-type="genus">Aelurillus</tp:taxon-name-part> <tp:taxon-name-part taxon-name-part-type="species">deltshevi</tp:taxon-name-part></tp:taxon-name></italic> sp. n. was hitherto identified as <italic><tp:taxon-name><tp:taxon-name-part taxon-name-part-type="genus">Aelurillus</tp:taxon-name-part> <tp:taxon-name-part taxon-name-part-type="species">v-insignitus</tp:taxon-name-part></tp:taxon-name></italic>. There are two subspecies of <italic><tp:taxon-name><tp:taxon-name-part taxon-name-part-type="genus">Aelurillus</tp:taxon-name-part> <tp:taxon-name-part taxon-name-part-type="species">v-insignitus</tp:taxon-name-part></tp:taxon-name></italic>, <italic><tp:taxon-name><tp:taxon-name-part taxon-name-part-type="genus">Aelurillus</tp:taxon-name-part> <tp:taxon-name-part taxon-name-part-type="species">v-insignitus</tp:taxon-name-part> <tp:taxon-name-part taxon-name-part-type="subspecies">morulus</tp:taxon-name-part></tp:taxon-name></italic> (Simon, 1937) from France, and <italic><tp:taxon-name><tp:taxon-name-part taxon-name-part-type="genus">Aelurillus</tp:taxon-name-part> <tp:taxon-name-part taxon-name-part-type="species">v-insignitus</tp:taxon-name-part> <tp:taxon-name-part taxon-name-part-type="subspecies">obsoletus</tp:taxon-name-part></tp:taxon-name></italic> (Kulczyński in Chyzer and Kulczyński 1891) from Hungary. Simon (1937: p. 1267) commented that in southern France <italic><tp:taxon-name><tp:taxon-name-part taxon-name-part-type="genus">Aelurillus</tp:taxon-name-part> <tp:taxon-name-part taxon-name-part-type="species">v-insignitus</tp:taxon-name-part> <tp:taxon-name-part taxon-name-part-type="subspecies">morulus</tp:taxon-name-part></tp:taxon-name></italic> would occur together with <italic><tp:taxon-name><tp:taxon-name-part taxon-name-part-type="genus">Aelurillus</tp:taxon-name-part> <tp:taxon-name-part taxon-name-part-type="species">v-insignitus</tp:taxon-name-part></tp:taxon-name></italic>. This species is a local form and can be distinguished from <italic><tp:taxon-name><tp:taxon-name-part taxon-name-part-type="genus">Aelurillus</tp:taxon-name-part> <tp:taxon-name-part taxon-name-part-type="species">v-insignitus</tp:taxon-name-part></tp:taxon-name></italic> by the abdomen and femur coloration (see p. 1227). Kulczyński (1891: p. 30) stated that <italic><tp:taxon-name><tp:taxon-name-part taxon-name-part-type="genus">Aelurillus</tp:taxon-name-part> <tp:taxon-name-part taxon-name-part-type="species">v-insignitus</tp:taxon-name-part></tp:taxon-name></italic> and <italic><tp:taxon-name><tp:taxon-name-part taxon-name-part-type="genus">Aelurillus</tp:taxon-name-part> <tp:taxon-name-part taxon-name-part-type="species">v-insignitus</tp:taxon-name-part> <tp:taxon-name-part taxon-name-part-type="subspecies">obsoletus</tp:taxon-name-part></tp:taxon-name></italic> were similar in the body colouration, but that of the eye field in <italic><tp:taxon-name><tp:taxon-name-part taxon-name-part-type="genus">Aelurillus</tp:taxon-name-part> <tp:taxon-name-part taxon-name-part-type="species">v-insignitus</tp:taxon-name-part> <tp:taxon-name-part taxon-name-part-type="subspecies">obsoletus</tp:taxon-name-part></tp:taxon-name></italic> was not adequately visible (“areae huius pictura parum definita”). One of us (GA) tried to find the holotypes of both Simon’s and Kulczyński’s species but failed. It is most likely that they were lost. <italic><tp:taxon-name><tp:taxon-name-part taxon-name-part-type="genus">Aelurillus</tp:taxon-name-part> <tp:taxon-name-part taxon-name-part-type="species">deltshevi</tp:taxon-name-part></tp:taxon-name></italic> sp. n., described here, has the black eye field, without a “V” pattern. According to Kulczyński’s picture (1891: plate 1, figs 4 a–b), the tibial apophysis is typical of <italic><tp:taxon-name><tp:taxon-name-part taxon-name-part-type="genus">Aelurillus</tp:taxon-name-part> <tp:taxon-name-part taxon-name-part-type="species">v-insignitus</tp:taxon-name-part></tp:taxon-name></italic>. The TA in <italic><tp:taxon-name><tp:taxon-name-part taxon-name-part-type="genus">Aelurillus</tp:taxon-name-part> <tp:taxon-name-part taxon-name-part-type="species">deltshevi</tp:taxon-name-part></tp:taxon-name></italic> sp. n. is different as the dorso-lateral branch of the TA in these species is not higher than in <italic><tp:taxon-name><tp:taxon-name-part taxon-name-part-type="genus">Aelurillus</tp:taxon-name-part> <tp:taxon-name-part taxon-name-part-type="species">v-insignitus</tp:taxon-name-part></tp:taxon-name></italic>, and the ventro-lateral branch of the TA is less curved (Figs <xref ref-type="fig" rid="F4">24–27</xref>). <xref ref-type="bibr" rid="B23">Prószyński (1971)</xref> described two forms of <italic><tp:taxon-name><tp:taxon-name-part taxon-name-part-type="genus">Aelurillus</tp:taxon-name-part> <tp:taxon-name-part taxon-name-part-type="species">v-insignitus</tp:taxon-name-part></tp:taxon-name></italic>, “black” and “grey”. Both these forms have visible “V” pattern on the eye field (<xref ref-type="bibr" rid="B23">Prószyński 1971</xref>: figs 8-10) and a high dorso-lateral tibial apophysis (<xref ref-type="bibr" rid="B23">Prószyński 1971</xref>: figs 13, 16, 18–21). The terminal apophyses of the “black” and “grey” forms are also different from those of <italic><tp:taxon-name><tp:taxon-name-part taxon-name-part-type="genus">Aelurillus</tp:taxon-name-part> <tp:taxon-name-part taxon-name-part-type="species">deltshevi</tp:taxon-name-part></tp:taxon-name></italic> sp. n. (<xref ref-type="bibr" rid="B28">Żabka 1997</xref>: figs 30–31, 41–42). However, all of them can easily be separated from <italic><tp:taxon-name><tp:taxon-name-part taxon-name-part-type="genus">Aelurillus</tp:taxon-name-part> <tp:taxon-name-part taxon-name-part-type="species">deltshevi</tp:taxon-name-part></tp:taxon-name></italic> sp. n. by the carapace and clypeal colouration, also by the structure of the embolic division and the shape of the tibial apophysis.</p></tp:treatment-sec><tp:treatment-sec sec-type="Distribution"><title>Distribution.</title><p>Macedonia, Bulgaria and Azerbaijan (Fig. <xref ref-type="fig" rid="F1">1</xref>).</p></tp:treatment-sec><tp:treatment-sec sec-type="Comments"><title>Comments.</title><p><italic><tp:taxon-name><tp:taxon-name-part taxon-name-part-type="genus">Aelurillus</tp:taxon-name-part> <tp:taxon-name-part taxon-name-part-type="species">deltshevi</tp:taxon-name-part></tp:taxon-name></italic> sp. n. occurs in Macedonia and Bulgaria at the elevations below 500 m a.s.l., while <italic><tp:taxon-name><tp:taxon-name-part taxon-name-part-type="genus">Aelurillus</tp:taxon-name-part> <tp:taxon-name-part taxon-name-part-type="species">v-insignitus</tp:taxon-name-part></tp:taxon-name></italic> has been recorded from the elevations above 500 m a.s.l..</p></tp:treatment-sec><tp:treatment-sec><!--Section generated to contain objects referenced in tp:taxon-treatment.--><fig id="F1" position="float" orientation="portrait"><label>Figure 1.</label><caption><p>Distributional map of five <italic><tp:taxon-name><tp:taxon-name-part taxon-name-part-type="genus">Aelurillus</tp:taxon-name-part></tp:taxon-name></italic> species.</p></caption><graphic xmlns:xlink="http://www.w3.org/1999/xlink" xlink:href="zookeys-516-109-g001.jpg" position="float" orientation="portrait" xlink:type="simple" id="oo_49212.jpg"/></fig><fig id="F3" position="float" orientation="portrait"><label>Figures 14–19.</label><caption><p>Faces of <italic><tp:taxon-name><tp:taxon-name-part taxon-name-part-type="genus">Aelurillus</tp:taxon-name-part> <tp:taxon-name-part taxon-name-part-type="species">alboclypeus</tp:taxon-name-part></tp:taxon-name></italic> sp. n. (<bold>14–15</bold>), <italic><tp:taxon-name><tp:taxon-name-part taxon-name-part-type="genus">Aelurillus</tp:taxon-name-part> <tp:taxon-name-part taxon-name-part-type="species">deltshevi</tp:taxon-name-part></tp:taxon-name></italic> sp. n. (<bold>16–17</bold>) and <italic><tp:taxon-name><tp:taxon-name-part taxon-name-part-type="genus">Aelurillus</tp:taxon-name-part> <tp:taxon-name-part taxon-name-part-type="species">v-insignitus</tp:taxon-name-part></tp:taxon-name></italic> (Clerck, 1757) (<bold>18–19</bold>). Scale bars - 1 mm.</p></caption><graphic xmlns:xlink="http://www.w3.org/1999/xlink" xlink:href="zookeys-516-109-g003.jpg" position="float" orientation="portrait" xlink:type="simple" id="oo_49214.jpg"/></fig><fig id="F2" position="float" orientation="portrait"><label>Figures 2–13.</label><caption><p><italic><tp:taxon-name><tp:taxon-name-part taxon-name-part-type="genus">Aelurillus</tp:taxon-name-part> <tp:taxon-name-part taxon-name-part-type="species">alboclypeus</tp:taxon-name-part></tp:taxon-name></italic> sp. n.: <bold>2</bold> male, body pattern <bold>3</bold> left palp, ventral view <bold>4</bold> ditto, retrolateral view <bold>5</bold> male face <bold>6</bold> palpal femur, retrolateral view <bold>7</bold> embolic division, retrolateral view <bold>8</bold> ditto, dorsal view <bold>9</bold> ditto, prolateral view <bold>10</bold> ditto, ventral view <bold>11</bold> diagrammatic course of the insemination ducts <bold>12</bold> epigyne, ventral view <bold>13</bold> spermathecae; dorsal view. Scale bars - 0.1 mm (<bold>3–8, 11–12</bold>), 0.5 mm (<bold>10</bold>); 1 mm (<bold>2</bold>).</p></caption><graphic xmlns:xlink="http://www.w3.org/1999/xlink" xlink:href="zookeys-516-109-g002.jpg" position="float" orientation="portrait" xlink:type="simple" id="oo_49213.jpg"/></fig></tp:treatment-sec><ref-list><ref id="B16"><mixed-citation xmlns:xlink="http://www.w3.org/1999/xlink" xlink:type="simple"><person-group><name name-style="western"><surname>Komnenov</surname><given-names>M</given-names></name></person-group> (<year>2006</year>) <article-title>New data on jumping spiders in the Republic of Macedonia with a complete checklist (<tp:taxon-name><tp:taxon-name-part taxon-name-part-type="order">Araneae</tp:taxon-name-part></tp:taxon-name>: <tp:taxon-name><tp:taxon-name-part taxon-name-part-type="family">Salticidae</tp:taxon-name-part></tp:taxon-name>).</article-title> <source>Acta Zoologica Bulgarica</source> <supplement>Suppl. 1</supplement>: <fpage>301</fpage>–<lpage>314</lpage>. </mixed-citation></ref><ref id="B17"><mixed-citation xmlns:xlink="http://www.w3.org/1999/xlink" xlink:type="simple"><person-group><name name-style="western"><surname>Lazarov</surname><given-names>S</given-names></name></person-group> (<year>2005</year>) <article-title>Spiders (<tp:taxon-name><tp:taxon-name-part taxon-name-part-type="order">Araneae</tp:taxon-name-part></tp:taxon-name>) from Maquises in south-west Bulgaria - Part I.</article-title> <source>Acta Zoologica Bulgarica</source> <volume>57</volume>: <fpage>145</fpage>–<lpage>152</lpage>. </mixed-citation></ref><ref id="B21"><mixed-citation xmlns:xlink="http://www.w3.org/1999/xlink" xlink:type="simple"><person-group><name name-style="western"><surname>Metzner</surname><given-names>H</given-names></name></person-group> (<year>1999</year>) <article-title>Die Springspinnen (<tp:taxon-name><tp:taxon-name-part taxon-name-part-type="order">Araneae</tp:taxon-name-part></tp:taxon-name>, <tp:taxon-name><tp:taxon-name-part taxon-name-part-type="family">Salticidae</tp:taxon-name-part></tp:taxon-name>) Griechenlands.</article-title> <source>Andrias</source> <volume>14</volume>: <fpage>1</fpage>–<lpage>279</lpage>. </mixed-citation></ref><ref id="B23"><mixed-citation xmlns:xlink="http://www.w3.org/1999/xlink" xlink:type="simple"><person-group><name name-style="western"><surname>Prószyński</surname><given-names>J</given-names></name></person-group> (<year>1971</year>) <article-title>Notes on systematics of <tp:taxon-name><tp:taxon-name-part taxon-name-part-type="family">Salticidae</tp:taxon-name-part></tp:taxon-name> (<tp:taxon-name><tp:taxon-name-part taxon-name-part-type="class">Arachnida</tp:taxon-name-part></tp:taxon-name>, <tp:taxon-name><tp:taxon-name-part taxon-name-part-type="order">Aranei</tp:taxon-name-part></tp:taxon-name>). I-VI.</article-title> <source>Annales zoologici Warszawa</source> <volume>28</volume>: <fpage>227</fpage>–<lpage>255</lpage>. </mixed-citation></ref><ref id="B28"><mixed-citation xmlns:xlink="http://www.w3.org/1999/xlink" xlink:type="simple"><person-group><name name-style="western"><surname>Żabka</surname><given-names>M</given-names></name></person-group> (<year>1997</year>) <article-title><tp:taxon-name><tp:taxon-name-part taxon-name-part-type="family">Salticidae</tp:taxon-name-part></tp:taxon-name>: Pajaki skaczace (<tp:taxon-name><tp:taxon-name-part taxon-name-part-type="class">Arachnida</tp:taxon-name-part></tp:taxon-name>: <tp:taxon-name><tp:taxon-name-part taxon-name-part-type="order">Araneae</tp:taxon-name-part></tp:taxon-name>).</article-title> <source>Fauna Polski</source> <volume>19</volume>: <fpage>1</fpage>–<lpage>188</lpage>. </mixed-citation></ref></ref-list></tp:taxon-treatment>
