# Supplementary material for: Descriptions of two new species of Aelurillus Simon, 1884 (Araneae, Salticidae) from the Mediterranean, with the synonymization of A. steliosi Dobroruka, 2002
Source: Zookeys. 2015 Aug 10;(516):109–22. doi: 10.3897/zookeys.516.9439 (PMC4547372; doi:10.3897/zookeys.516.9439)
Supplement: XML Treatment for Aelurillus leipoldae [file zookeys.516.9439-treatment4.xml]

<!DOCTYPE tp:taxon-treatment
  PUBLIC "-//TaxonX//DTD Taxonomic Treatment Publishing DTD v0 20100105//EN" "tax-treatment-NSO.dtd">
<tp:taxon-treatment xmlns:tp="http://www.plazi.org/taxpub"><tp:treatment-meta><kwd-group><label>Taxon classification</label><kwd><named-content content-type="kingdom">Animalia</named-content></kwd><kwd><named-content content-type="order">Araneae</named-content></kwd><kwd><named-content content-type="family">Salticidae</named-content></kwd></kwd-group><mixed-citation publication-type="journal"><person-group><name><surname>Azarkina</surname><given-names>Galina N.</given-names></name><name><surname>Komnenov</surname><given-names>Marjan</given-names></name></person-group><article-title>Descriptions of two new species of <italic><tp:taxon-name><tp:taxon-name-part taxon-name-part-type="genus">Aelurillus</tp:taxon-name-part></tp:taxon-name></italic> Simon, 1884 (<tp:taxon-name><tp:taxon-name-part taxon-name-part-type="order">Araneae</tp:taxon-name-part></tp:taxon-name>, <tp:taxon-name><tp:taxon-name-part taxon-name-part-type="family">Salticidae</tp:taxon-name-part></tp:taxon-name>) from the Mediterranean, with the synonymization of <italic><tp:taxon-name><tp:taxon-name-part taxon-name-part-type="genus">A.</tp:taxon-name-part> <tp:taxon-name-part taxon-name-part-type="species">steliosi</tp:taxon-name-part></tp:taxon-name></italic> Dobroruka, 2002</article-title><source>Zookeys</source><day>10</day><month>8</month><year>2015</year><volume>2015</volume><issue>516</issue><fpage>109</fpage><lpage>122</lpage><pub-id pub-id-type="doi">10.3897/zookeys.516.9439</pub-id></mixed-citation></tp:treatment-meta><tp:nomenclature><tp:taxon-name>
                        <tp:taxon-name-part taxon-name-part-type="genus">Aelurillus</tp:taxon-name-part>
                        <tp:taxon-name-part taxon-name-part-type="species">leipoldae</tp:taxon-name-part>
                    </tp:taxon-name><tp:taxon-authority>(Metzner, 1999)</tp:taxon-authority><xref ref-type="fig" rid="F1">Figs 1</xref><xref ref-type="fig" rid="F5">, 29–31</xref><!--PageBreak--><!--PageBreak--><tp:nomenclature-citation-list><tp:nomenclature-citation><tp:taxon-name><tp:taxon-name-part taxon-name-part-type="genus">Asianellus</tp:taxon-name-part> <tp:taxon-name-part taxon-name-part-type="species">leipoldae</tp:taxon-name-part></tp:taxon-name><comment><xref ref-type="bibr" rid="B21">Metzner 1999</xref>: 72, figs 37 a–i (♂, SMNK, re-examined).</comment></tp:nomenclature-citation><tp:nomenclature-citation><tp:taxon-name><tp:taxon-name-part taxon-name-part-type="genus">Aelurillus</tp:taxon-name-part> <tp:taxon-name-part taxon-name-part-type="species">leipoldae</tp:taxon-name-part></tp:taxon-name><comment>: <xref ref-type="bibr" rid="B1">Azarkina 2002</xref>: 253, figs 31–42; <xref ref-type="bibr" rid="B19">Logunov and Chatzaki 2003</xref>: 96.</comment></tp:nomenclature-citation><tp:nomenclature-citation><tp:taxon-name><tp:taxon-name-part taxon-name-part-type="genus">Aelurillus</tp:taxon-name-part> <tp:taxon-name-part taxon-name-part-type="species">steliosi</tp:taxon-name-part></tp:taxon-name><comment><xref ref-type="bibr" rid="B12">Dobroruka 2002</xref>: 8, figs 5–13 (♂, re-examined) <bold>syn. n.</bold></comment></tp:nomenclature-citation><tp:nomenclature-citation><tp:taxon-name><tp:taxon-name-part taxon-name-part-type="genus">Aelurillus</tp:taxon-name-part> <tp:taxon-name-part taxon-name-part-type="species">cretensis</tp:taxon-name-part></tp:taxon-name><comment>: <xref ref-type="bibr" rid="B6">Bosmans and Chatzaki 2005</xref>: 100 (in part); <xref ref-type="bibr" rid="B7">Bosmans et al. 2013</xref>: 110 (in part).</comment></tp:nomenclature-citation></tp:nomenclature-citation-list></tp:nomenclature><tp:treatment-sec sec-type="type material"><title>Type material.</title><p>Holotype of <italic><tp:taxon-name><tp:taxon-name-part taxon-name-part-type="genus">Aelurillus</tp:taxon-name-part> <tp:taxon-name-part taxon-name-part-type="species">steliosi</tp:taxon-name-part></tp:taxon-name></italic>: ♂ (MNHN #AR 13334) “GREECE, Crete, Skalani (Pref. Irakleio), 230 m a.s.l., <named-content xmlns:xlink="http://www.w3.org/1999/xlink" content-type="dwc:verbatimCoordinates" xlink:type="simple">35°17'N, 25°11'E</named-content>, 21 May 2001, coll. S. <!--PageBreak-->Simaiakis”. Holotype of <italic><tp:taxon-name><tp:taxon-name-part taxon-name-part-type="genus">Asianellus</tp:taxon-name-part> <tp:taxon-name-part taxon-name-part-type="species">leipoldae</tp:taxon-name-part></tp:taxon-name></italic> ♂ (SMNK, 2177) “GREECE, Kreta, Paleohóra, Küstengebirge” [=Crete, Palaiochora, Coastal Ranges, <named-content xmlns:xlink="http://www.w3.org/1999/xlink" content-type="dwc:verbatimCoordinates" xlink:type="simple">35°13'N, 23°40'E</named-content>], 9.01.1993 (D. Leiopold). Paratype of <italic><tp:taxon-name><tp:taxon-name-part taxon-name-part-type="genus">Asianellus</tp:taxon-name-part> <tp:taxon-name-part taxon-name-part-type="species">leipoldae</tp:taxon-name-part></tp:taxon-name></italic> 1 ♂ (PCHM) “Kreta [=Crete], Chania, <named-content xmlns:xlink="http://www.w3.org/1999/xlink" content-type="dwc:verbatimCoordinates" xlink:type="simple">35°18'N, 23°48'E</named-content>, 4.09.1974 (A. Senglet).</p></tp:treatment-sec><tp:treatment-sec sec-type="material"><title>Other material.</title><p>GREECE: 10 ♂ 2 ♀ (ISEA 001.4045, 001.4047, 001.4058) Crete, Chania, Lefka Ori Mts., 800 and 1650 m a.s.l., <named-content xmlns:xlink="http://www.w3.org/1999/xlink" content-type="dwc:verbatimCoordinates" xlink:type="simple">35°17'N, 23°54'E</named-content>, 23 November 1990, 6 July–6 November 1991, coll. P. Lymperakis; 2 ♀ (ISEA 001.4057) Gavdos Island, Chania, Lavrakas sand-dunes, <italic><tp:taxon-name><tp:taxon-name-part taxon-name-part-type="genus">Juniperus</tp:taxon-name-part></tp:taxon-name></italic> forest, <named-content xmlns:xlink="http://www.w3.org/1999/xlink" content-type="dwc:verbatimCoordinates" xlink:type="simple">34°52'N, 24°04'E</named-content>, 24 July–8 November 1997, coll. K. Paragamian; 1 ♂ (LM) Crete, September 2002, <!--PageBreak-->coll. S.L. Felton; 1 ♀ (SNHM) Crete, Chania, N of Lake Curna [=Kournas], N slope, 100 m from the coast, <italic>Luminacea, Salvia</italic>, 0-15 m a.s.l., <named-content xmlns:xlink="http://www.w3.org/1999/xlink" content-type="dwc:verbatimCoordinates" xlink:type="simple">35°20'N, 24°16'E</named-content>, 16 April 1958, coll. H. Kahmann; 1 ♀ (SNHM) Crete, Heraklion, 2 km SE of Zaros, NE slope, flat hill, sandy, <italic>Phrygana, Cirsium, Cystus</italic>, under stones, <named-content xmlns:xlink="http://www.w3.org/1999/xlink" content-type="dwc:verbatimCoordinates" xlink:type="simple">35°07'N, 24°55'E</named-content>, 7 April 1958, coll. H. Kahmann.</p></tp:treatment-sec><tp:treatment-sec sec-type="Remarks"><title>Remarks.</title><p>The holotype of <italic><tp:taxon-name><tp:taxon-name-part taxon-name-part-type="genus">Aelurillus</tp:taxon-name-part> <tp:taxon-name-part taxon-name-part-type="species">steliosi</tp:taxon-name-part></tp:taxon-name></italic> is conspecific with that of <italic><tp:taxon-name><tp:taxon-name-part taxon-name-part-type="genus">Aelurillus</tp:taxon-name-part> <tp:taxon-name-part taxon-name-part-type="species">leipoldae</tp:taxon-name-part></tp:taxon-name></italic>. Both specimens examined (the male holotypes of <italic><tp:taxon-name><tp:taxon-name-part taxon-name-part-type="genus">Aelurillus</tp:taxon-name-part> <tp:taxon-name-part taxon-name-part-type="species">leipoldae</tp:taxon-name-part></tp:taxon-name></italic> and <italic><tp:taxon-name><tp:taxon-name-part taxon-name-part-type="genus">Aelurillus</tp:taxon-name-part> <tp:taxon-name-part taxon-name-part-type="species">steliosi</tp:taxon-name-part></tp:taxon-name></italic>) have the same body coloration and structure of the palpus and the embolic division (Figs <xref ref-type="fig" rid="F5">29–31</xref> and see <xref ref-type="bibr" rid="B1">Azarkina 2002</xref>: figs 31–38, 41; <xref ref-type="bibr" rid="B12">Dobroruka 2002</xref>: figs 6–10). Therefore, it is safe to conclude that the name <italic><tp:taxon-name><tp:taxon-name-part taxon-name-part-type="genus">Aelurillus</tp:taxon-name-part> <tp:taxon-name-part taxon-name-part-type="species">steliosi</tp:taxon-name-part></tp:taxon-name></italic> Dobroruka, 2002 is a junior synonym of <italic><tp:taxon-name><tp:taxon-name-part taxon-name-part-type="genus">Aelurillus</tp:taxon-name-part> <tp:taxon-name-part taxon-name-part-type="species">leipoldae</tp:taxon-name-part></tp:taxon-name></italic> (Metzner, 1999), contrary to <xref ref-type="bibr" rid="B7">Bosmans et al. (2013)</xref> (see also comment under <italic><tp:taxon-name><tp:taxon-name-part taxon-name-part-type="genus">Aelurillus</tp:taxon-name-part> <tp:taxon-name-part taxon-name-part-type="species">cretensis</tp:taxon-name-part></tp:taxon-name></italic>) who synonymized <italic><tp:taxon-name><tp:taxon-name-part taxon-name-part-type="genus">Aelurillus</tp:taxon-name-part> <tp:taxon-name-part taxon-name-part-type="species">steliosi</tp:taxon-name-part></tp:taxon-name></italic> with <italic><tp:taxon-name><tp:taxon-name-part taxon-name-part-type="genus">Aelurillus</tp:taxon-name-part> <tp:taxon-name-part taxon-name-part-type="species">cretensis</tp:taxon-name-part></tp:taxon-name></italic> Azarkina, 2002.</p><fig id="F5" position="float" orientation="portrait"><label>Figures 29–34.</label><caption><p>Male of <italic><tp:taxon-name><tp:taxon-name-part taxon-name-part-type="genus">Aelurillus</tp:taxon-name-part> <tp:taxon-name-part taxon-name-part-type="species">leipoldae</tp:taxon-name-part></tp:taxon-name></italic> (holotype of <italic><tp:taxon-name><tp:taxon-name-part taxon-name-part-type="genus">Aelurillus</tp:taxon-name-part> <tp:taxon-name-part taxon-name-part-type="species">steliosi</tp:taxon-name-part></tp:taxon-name></italic>) and female of <italic><tp:taxon-name><tp:taxon-name-part taxon-name-part-type="genus">Aelurillus</tp:taxon-name-part> <tp:taxon-name-part taxon-name-part-type="species">cretensis</tp:taxon-name-part></tp:taxon-name></italic> (allotype of <italic><tp:taxon-name><tp:taxon-name-part taxon-name-part-type="genus">Aelurillus</tp:taxon-name-part> <tp:taxon-name-part taxon-name-part-type="species">steliosi</tp:taxon-name-part></tp:taxon-name></italic>): <bold>29</bold> left palp, ventral view <bold>30</bold> ditto, retrolateral view <bold>31</bold> embolic division, dorsal view <bold>32</bold> diagrammatic course of the insemination ducts <bold>33</bold> epigyne, ventral view <bold>34</bold> spermathecae, dorsal view. Scale bars - 0.1 mm (<bold>29–31, 33–34</bold>).</p></caption><graphic xmlns:xlink="http://www.w3.org/1999/xlink" xlink:href="zookeys-516-109-g005.jpg" position="float" orientation="portrait" xlink:type="simple" id="oo_49216.jpg"/></fig></tp:treatment-sec><tp:treatment-sec sec-type="Distribution"><title>Distribution.</title><p>Only known from Crete, Greece (Fig. <xref ref-type="fig" rid="F1">1</xref>; <xref ref-type="bibr" rid="B21">Metzner 1999</xref>: map 29; <xref ref-type="bibr" rid="B1">Azarkina 2002</xref>: fig. 43).</p></tp:treatment-sec><tp:treatment-sec><!--Section generated to contain objects referenced in tp:taxon-treatment.--><fig id="F1" position="float" orientation="portrait"><label>Figure 1.</label><caption><p>Distributional map of five <italic><tp:taxon-name><tp:taxon-name-part taxon-name-part-type="genus">Aelurillus</tp:taxon-name-part></tp:taxon-name></italic> species.</p></caption><graphic xmlns:xlink="http://www.w3.org/1999/xlink" xlink:href="zookeys-516-109-g001.jpg" position="float" orientation="portrait" xlink:type="simple" id="oo_49212.jpg"/></fig></tp:treatment-sec><ref-list><ref id="B21"><mixed-citation xmlns:xlink="http://www.w3.org/1999/xlink" xlink:type="simple"><person-group><name name-style="western"><surname>Metzner</surname><given-names>H</given-names></name></person-group> (<year>1999</year>) <article-title>Die Springspinnen (<tp:taxon-name><tp:taxon-name-part taxon-name-part-type="order">Araneae</tp:taxon-name-part></tp:taxon-name>, <tp:taxon-name><tp:taxon-name-part taxon-name-part-type="family">Salticidae</tp:taxon-name-part></tp:taxon-name>) Griechenlands.</article-title> <source>Andrias</source> <volume>14</volume>: <fpage>1</fpage>–<lpage>279</lpage>. </mixed-citation></ref><ref id="B1"><mixed-citation xmlns:xlink="http://www.w3.org/1999/xlink" xlink:type="simple"><person-group><name name-style="western"><surname>Azarkina</surname><given-names>GN</given-names></name></person-group> (<year>2002</year>) <article-title>New and poorly known species of the genus <italic><tp:taxon-name><tp:taxon-name-part taxon-name-part-type="genus">Aelurillus</tp:taxon-name-part></tp:taxon-name></italic> Simon, 1884 from central Asia, Asia Minor and the eastern Mediterranean (<tp:taxon-name><tp:taxon-name-part taxon-name-part-type="order">Araneae</tp:taxon-name-part></tp:taxon-name>: <tp:taxon-name><tp:taxon-name-part taxon-name-part-type="family">Salticidae</tp:taxon-name-part></tp:taxon-name>).</article-title> <source>Bulletin of the British Arachnological Society</source> <volume>12</volume>: <fpage>249</fpage>–<lpage>263</lpage>. </mixed-citation></ref><ref id="B19"><mixed-citation xmlns:xlink="http://www.w3.org/1999/xlink" xlink:type="simple"><person-group><name name-style="western"><surname>Logunov</surname><given-names>DV</given-names></name><name name-style="western"><surname>Chatzaki</surname><given-names>M</given-names></name></person-group> (<year>2003</year>) <article-title>An annotated check-list of the <tp:taxon-name><tp:taxon-name-part taxon-name-part-type="family">Salticidae</tp:taxon-name-part></tp:taxon-name> (<tp:taxon-name><tp:taxon-name-part taxon-name-part-type="order">Araneae</tp:taxon-name-part></tp:taxon-name>) of Crete, Greece.</article-title> <source>Revista Iberica de Arachnologia</source> <volume>7</volume>: <fpage>95</fpage>–<lpage>100</lpage>. </mixed-citation></ref><ref id="B12"><mixed-citation xmlns:xlink="http://www.w3.org/1999/xlink" xlink:type="simple"><person-group><name name-style="western"><surname>Dobroruka</surname><given-names>LJ</given-names></name></person-group> (<year>2002</year>) <article-title>Notes on a collection of jumping spiders from Greece, mainly from Crete (<tp:taxon-name><tp:taxon-name-part taxon-name-part-type="order">Araneae</tp:taxon-name-part></tp:taxon-name>: <tp:taxon-name><tp:taxon-name-part taxon-name-part-type="family">Salticidae</tp:taxon-name-part></tp:taxon-name>).</article-title> <source>Biologia Gallo-hellenica</source> <volume>28</volume>: <fpage>5</fpage>–<lpage>26</lpage>. </mixed-citation></ref><ref id="B6"><mixed-citation xmlns:xlink="http://www.w3.org/1999/xlink" xlink:type="simple"><person-group><name name-style="western"><surname>Bosmans</surname><given-names>R</given-names></name><name name-style="western"><surname>Chatzaki</surname><given-names>M</given-names></name></person-group> (<year>2005</year>) <article-title>A catalogue of the spiders of Greece. Critical review of all spider species cited from Greece with their localities.</article-title> <source>Newsletter of the Belgian Arachnological Society</source>, <volume>volume 20</volume> (<supplement>2 suppl.</supplement>): <fpage>1</fpage>–<lpage>124</lpage>. </mixed-citation></ref><ref id="B7"><mixed-citation xmlns:xlink="http://www.w3.org/1999/xlink" xlink:type="simple"><person-group><name name-style="western"><surname>Bosmans</surname><given-names>R</given-names></name><name name-style="western"><surname>van Keer</surname><given-names>J</given-names></name><name name-style="western"><surname>Russell-Smith</surname><given-names>A</given-names></name><name name-style="western"><surname>Kronestedt</surname><given-names>T</given-names></name><name name-style="western"><surname>Alderweireldt</surname><given-names>M</given-names></name><name name-style="western"><surname>Bosselaers</surname><given-names>J</given-names></name><name name-style="western"><surname>de Koninck</surname><given-names>H</given-names></name></person-group> (<year>2013</year>) <article-title>Spiders of Crete (araneae). A catalogue of all currently known species from the Greek island of Crete.</article-title> <source>Nieuwsbrief van de Belgische Arachnologische Vereniging</source> <volume>28</volume> (<supplement>supplement 1</supplement>): <fpage>1</fpage>–<lpage>147</lpage>. </mixed-citation></ref></ref-list></tp:taxon-treatment>
